# Supplementary material for: GPT-4 generates accurate and readable patient education materials aligned with current oncological guidelines: A randomized assessment
Source: PLoS One. 2025 Jun 4;20(6):e0324175. doi: 10.1371/journal.pone.0324175 (PMC12136319; doi:10.1371/journal.pone.0324175)
Supplement: S1 Raw Data — Data file with raw data used for statistical analysis comparing patient educaiton matierals (PEMs) created by GAI vs Humans. (XLSX) [file pone.0324175.s006.xlsx]

## Sheet: Time_Assessment
Time to Generate	English (in sec)	German (in sec)	Spanish (in sec)	Frensh (in sec)	Italian (in sec)	Dutch (in sec)
1	45.7	51.6	41.5	56.9	65.3	102.1
2	50.8	49.5	42.1	57.3	50.9	116.3
3	52.2	55.2	46.2	63.3	57.4	105.2
4	47.1	59	54.8	68.1	61.4	121.3
5	63.7	62	65.9	70.78	83.1	152.5
6	56.5	69.5	65.5	70.12	79	160
7	57.2	81	59.9	68.6	76.1	167
8	43.2	50.6	49.8	64.7	79.1	98.8

## Sheet: Readability_Assessment
Patient information	Original	FLESCH KINCAID READING EASE	FLESCH KINCAID GRADE LEVEL	GUNNING FOG SCORE	SMOG INDEX	COLEMAN LIAU INDEX	AUTOMATED READABILITY INDEX	GPT-4	FLESCH KINCAID READING EASE	FLESCH KINCAID GRADE LEVEL	GUNNING FOG SCORE	SMOG INDEX	COLEMAN LIAU INDEX	AUTOMATED READABILITY INDEX
PC_localiced	Overall	50.6	10.3	12.1	9	13.9	10.6		74.3	5	6.3	5.4	11.8	4.9
PC_met	Overall	55.5	9	11.3	8.6	13.1	8.8		72.4	5.9	8.2	6.4	11.7	6.1
Test_Loc	Overall	51.9	9.3	12.5	9.4	12.2	7.7		72.4	5.8	7.5	6.5	11.4	5.6
Test_met	Overall	43.5	11.5	14.4	11	14.1	11.2		72	6	7.7	6.3	10.8	5.4
RCC_Loc	Overall	47.6	11.4	14.7	10.6	13	11.3		75.9	5.5	6.4	5.7	9.8	4.8
RCC_Met	Overall	43.3	11.3	13.6	10.3	14.5	11		67.3	6.8	6.9	6.5	12.8	7.3
UC_Loc	Overall	23.2	16	18.7	13.7	16.6	16.5		71.5	6.1	7.9	6.4	11.4	6.1
UC_met	Overall	32.1	14.3	17	12.5	16.1	15.3		60.2	7.9	8.5	7.4	14.2	8.6

## Sheet: Language_Assessment
Spanish_Correct	Spanish_Correct	Spanish_Clear	Spanish_Clear	German_Correct	German_Correct	German_Clear	German_Clear	Dutch_Correct	Dutch_Correct	Dutch_Clear	Dutch_Clear	Italian_Correct	Italian_Correct	Italian_Clear	Italian_Clear	French_Correct	French_Correct	French_Clear	French_Clear
3	3	4	4	4	4	3	5	3	5	3	5	4	5	4	5	4	4	4	4
4	4	4	4	4	5	3	4	4	5	5	4	4	5	4	4	5	4	5	4
4	3	4	4	4	4	3	4	2	4	3	3	4	5	4	5	2	2	3	2
4	3	4	3	4	5	3	5	4	3	5	3	4	5	4	4	3	2	4	2
4	4	5	4	4	4	3	4	4	3	5	3	4	5	4	5	3	3	4	3
4	4	5	4	3	4	3	4	4	4	3	3	4	5	4	4	5	4	3	2
4	4	4	4	2	5	3	5	4	4	4	4	4	5	4	5	5	4	5	3
4	4	4	4	3	4	3	4	4	3	4	3	4	5	4	4	4	4	4	3

## Sheet: Correctness_Assessment
Rater	Please rate the following considering that the wording is adapted for patients and laypeople: [This patient information is accurate]	Please rate the following considering that the wording is adapted for patients and laypeople: [This patient information is comprehensive]	Please rate the following considering that the wording is adapted for patients and laypeople: [This patient information is clear]	Please rate the following considering that the wording is adapted for patients and laypeople: [This patient information is accurate]	Please rate the following considering that the wording is adapted for patients and laypeople: [This patient information is comprehensive]	Please rate the following considering that the wording is adapted for patients and laypeople: [This patient information is clear]	Please rate the following considering that the wording is adapted for patients and laypeople: [This patient information is accurate]	Please rate the following considering that the wording is adapted for patients and laypeople: [This patient information is comprehensive]	Please rate the following considering that the wording is adapted for patients and laypeople: [This patient information is clear]	Please rate the following considering that the wording is adapted for patients and laypeople: [This patient information is accurate]	Please rate the following considering that the wording is adapted for patients and laypeople: [This patient information is comprehensive]	Please rate the following considering that the wording is adapted for patients and laypeople: [This patient information is clear]	Please rate the following considering that the wording is adapted for patients and laypeople: [This patient information is accurate]	Please rate the following considering that the wording is adapted for patients and laypeople: [This patient information is comprehensive]	Please rate the following considering that the wording is adapted for patients and laypeople: [This patient information is clear]	Please rate the following considering that the wording is adapted for patients and laypeople: [This patient information is accurate]	Please rate the following considering that the wording is adapted for patients and laypeople: [This patient information is comprehensive]	Please rate the following considering that the wording is adapted for patients and laypeople: [This patient information is clear]	Please rate the following considering that the wording is adapted for patients and laypeople: [This patient information is accurate]	Please rate the following considering that the wording is adapted for patients and laypeople: [This patient information is comprehensive]	Please rate the following considering that the wording is adapted for patients and laypeople: [This patient information is clear]	Please rate the following considering that the wording is adapted for patients and laypeople: [This patient information is accurate]	Please rate the following considering that the wording is adapted for patients and laypeople: [This patient information is comprehensive]	Please rate the following considering that the wording is adapted for patients and laypeople: [This patient information is clear]		Please rate the following considering that the wording is adapted for patients and laypeople: [This patient information is accurate]	Please rate the following considering that the wording is adapted for patients and laypeople: [This patient information is comprehensive]	Please rate the following considering that the wording is adapted for patients and laypeople: [This patient information is clear]	Please rate the following considering that the wording is adapted for patients and laypeople: [This patient information is accurate]	Please rate the following considering that the wording is adapted for patients and laypeople: [This patient information is comprehensive]	Please rate the following considering that the wording is adapted for patients and laypeople: [This patient information is clear]	Please rate the following considering that the wording is adapted for patients and laypeople: [This patient information is accurate]	Please rate the following considering that the wording is adapted for patients and laypeople: [This patient information is comprehensive]	Please rate the following considering that the wording is adapted for patients and laypeople: [This patient information is clear]	Please rate the following considering that the wording is adapted for patients and laypeople: [This patient information is accurate]	Please rate the following considering that the wording is adapted for patients and laypeople: [This patient information is comprehensive]	Please rate the following considering that the wording is adapted for patients and laypeople: [This patient information is clear]	Please rate the following considering that the wording is adapted for patients and laypeople: [This patient information is accurate]	Please rate the following considering that the wording is adapted for patients and laypeople: [This patient information is comprehensive]	Please rate the following considering that the wording is adapted for patients and laypeople: [This patient information is clear]	Please rate the following considering that the wording is adapted for patients and laypeople: [This patient information is accurate]	Please rate the following considering that the wording is adapted for patients and laypeople: [This patient information is comprehensive]	Please rate the following considering that the wording is adapted for patients and laypeople: [This patient information is clear]	Please rate the following considering that the wording is adapted for patients and laypeople: [This patient information is accurate]	Please rate the following considering that the wording is adapted for patients and laypeople: [This patient information is comprehensive]	Please rate the following considering that the wording is adapted for patients and laypeople: [This patient information is clear]	Please rate the following considering that the wording is adapted for patients and laypeople: [This patient information is accurate]	Please rate the following considering that the wording is adapted for patients and laypeople: [This patient information is comprehensive]	Please rate the following considering that the wording is adapted for patients and laypeople: [This patient information is clear]
1	5	4	4	3	4	4	4	4	4	3	3	3	5	5	5	5	5	5	4	4	4	4	4	4		5	5	5	3	3	4	4	4	4	4	4	4	5	5	5	4	3	4	5	5	5	4	4	4
2	4	4	4	5	5	5	4	4	4	4	4	4	5	5	5	4	5	4	4	4	4	5	5	4		4	4	5	4	4	4	4	4	5	4	4	5	4	4	4	4	4	4	3	4	4	4	4	4
3	5	5	5	4	4	4	4	5	5	4	3	5	3	3	4	3	3	4	5	5	4	4	4	4		3	3	3	4	4	5	4	4	3	4	4	4	5	5	5	4	4	5	4	4	4	4	4	5
4	5	5	5	5	5	4	5	5	5	5	5	5	4	4	4	4	4	5	5	5	5	4	4	5		4	4	4	5	5	5	4	4	4	5	4	5	5	5	5	5	5	5	4	4	4	5	5	5
5	4	4	5	5	5	5	4	4	5	5	5	4	5	5	5	5	5	5	5	4	4	4	5	5		5	5	5	4	4	4	4	5	5	5	5	5	5	5	5	4	5	4	4	5	5	4	4	4
6	5	4	5	5	5	4	5	5	5	4	4	5	5	4	4	4	5	4	4	5	5	4	3	3		5	4	3	4	4	5	3	3	2	4	2	2	5	4	5	5	5	4	3	2	2	4	5	5
7	4	4	4	4	5	4	4	4	3	4	2	3	5	5	5	2	2	3	4	4	4	2	2	3		2	3	2	3	2	2	2	2	2	2	2	2	2	2	3	4	3	4	2	2	2	3	2	2
8	4	5	5	3	2	3	5	5	5	2	2	3	5	5	5	4	4	4	5	5	5	3	4	4		5	4	5	2	2	3	5	3	5	4	5	3	4	2	2	4	2	3	3	4	4	4	2	2
9	5	5	5	4	4	4	4	4	4	4	4	4	4	4	4	4	3	4	4	4	4	4	3	3		4	3	4	4	4	4	4	3	2	3	4	3	4	4	4	4	4	4	4	4	4	4	4	4
10	5	5	5	4	3	4	4	4	5	3	3	3	4	3	4	4	3	3	5	5	5	4	3	3		3	4	4	5	4	5	4	3	3	4	3	3	5	5	5	5	5	4	4	3	3	4	4	4
11	4	3	4	5	4	5	4	3	4	3	4	3	5	4	5	5	5	5	4	4	4	5	4	5		4	4	4	3	4	3	5	4	5	5	4	5	4	4	4	4	4	4	2	2	2	4	4	4
12	3	3	3	2	4	4	3	4	4	4	3	3	4	4	4	2	4	4	3	2	2	2	4	4		2	4	4	4	3	4	4	4	4	4	4	4	4	3	2	3	3	4	4	4	4	4	3	3
13	5	5	5	3	4	3	5	5	5	5	5	5	3	4	4	2	3	3	5	4	5	3	2	3		4	3	2	5	5	5	3	4	2	4	3	3	4	5	5	5	5	5	2	4	3	5	5	5
14	4	4	4	3	4	4	4	3	4	4	4	4	3	4	4	3	3	3	4	4	4	3	4	3		3	5	5	5	3	4	3	4	3	3	2	2	5	4	4	3	3	3	4	4	3	4	3	4
15	4	4	5	2	3	4	4	5	5	2	2	3	4	4	3	4	5	4	5	4	4	3	4	4		4	3	3	3	4	4	4	3	4	3	2	2	4	4	3	4	3	4	4	4	4	3	4	5
16	4	5	4	4	4	4	4	4	4	3	4	3	3	4	4	3	4	3	4	4	4	3	4	3		4	5	4	3	4	3	3	4	4	4	4	4	3	4	4	4	4	4	4	4	4	4	5	5
17	4	3	4	4	4	4	2	2	2	1	1	1	4	4	4	4	4	4	3	2	4	4	2	2		3	2	2	3	2	3	4	4	5	2	2	2	2	2	2	3	3	4	4	4	4	4	3	4
18	3	4	3	2	2	3	4	3	3	3	4	2	2	3	2	2	2	3	2	1	2	1	1	3		1	1	1	3	2	2	1	1	2	2	2	1	4	4	4	3	2	2	3	3	3	2	3	2
19	3	3	4	2	3	4	2	3	3	1	1	2	4	2	4	1	1	2	2	2	2	2	2	3		4	4	4	3	2	4	4	3	4	3	3	4	3	4	4	1	3	2	4	4	3	2	2	2
20	5	5	5	5	5	4	5	5	5	5	5	4	5	4	4	5	5	5	5	4	4	5	5	5		5	4	5	5	5	5	5	5	5	4	5	5	5	4	5	5	4	5	5	5	5	5	5	5
